# Supplementary material for: Taxonomic study of the planthopper genus Lacusa Stål, 1862 (Hemiptera, Fulgoromorpha, Lophopidae)
Source: Zookeys. 2014 Apr 28;(405):139–48. doi: 10.3897/zookeys.405.6981 (PMC4023271; doi:10.3897/zookeys.405.6981)
Supplement: XML Treatment for Lacusa [file zookeys.405.6981-treatment1.xml]

<!DOCTYPE tp:taxon-treatment
  PUBLIC "-//TaxonX//DTD Taxonomic Treatment Publishing DTD v0 20100105//EN" "tax-treatment-NSO.dtd">
<tp:taxon-treatment xmlns:tp="http://www.plazi.org/taxpub"><tp:treatment-meta><mixed-citation publication-type="journal"><person-group><name><surname>Xing</surname><given-names>Jichun</given-names></name><name><surname>Chen</surname><given-names>Xiangsheng</given-names></name></person-group><article-title>Taxonomic study of the planthopper genus <italic>Lacusa</italic> Stål, 1862 (Hemiptera, Fulgoromorpha, Lophopidae)</article-title><source>Zookeys</source><day>28</day><month>4</month><year>2014</year><volume>2014</volume><issue>405</issue><fpage>139</fpage><lpage>148</lpage><pub-id pub-id-type="doi">10.3897/zookeys.405.6981</pub-id></mixed-citation></tp:treatment-meta><tp:nomenclature><tp:taxon-name>
                        <tp:taxon-name-part taxon-name-part-type="genus">Lacusa</tp:taxon-name-part>
                        <object-id xmlns:xlink="http://www.w3.org/1999/xlink" xlink:type="simple">http://species-id.net/wiki/Lacusa</object-id>
                    </tp:taxon-name><tp:taxon-authority>Stål</tp:taxon-authority><tp:nomenclature-citation-list><tp:nomenclature-citation><tp:taxon-name>Lacusa</tp:taxon-name><comment> Stål, 1862: 309; <xref ref-type="bibr" rid="B1">Atkinson 1886</xref>: 42; <xref ref-type="bibr" rid="B3">Distant 1906</xref>: 323; <xref ref-type="bibr" rid="B8">Muir 1930</xref>: 478; <xref ref-type="bibr" rid="B2">Chou et al. 1985</xref>: 125; <xref ref-type="bibr" rid="B6">Liang 2000</xref>: 283.</comment></tp:nomenclature-citation></tp:nomenclature-citation-list></tp:nomenclature><tp:treatment-sec sec-type="Type species"><title>Type species.</title><p><italic><tp:taxon-name>Elasmoscelis fuscofasciata</tp:taxon-name></italic> Stål, 1854</p></tp:treatment-sec><tp:treatment-sec sec-type="Description"><title>Description.</title><p>Body length (from apex of vertex to tip of forewings) less than 10 mm, size medium. Head short, approximately trapezoidal, ratio width of vertex from base to <!--PageBreak-->length in middle line 1.6, narrower than pronotum; vertex broader than long, anterior margin straight in dorsal view and not produced anteriorly beyond proximal margin of eyes, lateral margins with carinate, with an obsolete median longitudinal carina. Frons with lateral carinae, and with sublateral carinae fused apically, and without median carina. Rostrum extending to meso-trochanter, with ratio subapical to apical segment 2.0. Pronotum slightly longer than vertex, anterior margin roundly produced, posterior margin approximately straight, tricarinate on disc, lateral areas curved down. Mesonotum broad, with tricarinate on disc. Forewings broadly round at apex, outer and inner margins nearly parallel, precostal area with many oblique transverse parallel crossveins; hindwings narrower than forewings. Legs moderately long, fore femora and tibiae foliaceous. Hind tibiae with 3 lateral spines and 3–4 rows with more than 70 small spines apically, apical spines of first hind tarsal segment separated by a pad of microsetae.</p><p>Head pale luteous, suffused with piceous brown. Eyes black brown. Frons brown and anteclypeus piceous brown. Antennae black brown. Rostrum yellowish brown. Forewings semiopaque, with three broad fuscous transverse band and irregularly piceous spots; hindwings semihyaline. Fore and middle legs blackish brown; hind legs luteous, pad yellowish. Abdomen piceous brown.</p><p><italic>Male genitalia</italic>. Pygofer short, upper 1/3 very narrow in lateral view, without appendage. Anal tube longer than pygofer, apex forked in caudal view. Genital styles short to long, dorsolateral with a small hook or a finger-like process near posterior margin. Aedeagus with 2 dorsally directed, spinose processes, dorsally directed at medioventral margin; near base of aedeagus on dorsal side or mediolateral of aedeagus with 2 spinose processes or not; base of aedeagus on dorsal side with 1 spinose process or not, and each base laterally of aedeagus with 1 processes or not.</p></tp:treatment-sec><tp:treatment-sec sec-type="Diagnosis"><title>Diagnosis.</title><p>The genus <italic><tp:taxon-name>Lacusa</tp:taxon-name></italic> resembles <italic><tp:taxon-name>Pitambara</tp:taxon-name></italic> Distant, 1906 and <italic><tp:taxon-name>Sarebasa</tp:taxon-name></italic> Distant, 1909 in having the vertex not produced anteriorly beyond proximal margin of eyes, apical spines of first hind tarsal segment separated by a pad of microsetae, and frontal disc not longitudinally deeply concave, but differs from these genera by the characters noted in <xref ref-type="table" rid="T1">Table 1</xref>.</p></tp:treatment-sec><tp:treatment-sec sec-type="Distribution"><title>Distribution.</title><p>China, India, Nepal, Burma, Thailand.</p><!--PageBreak--></tp:treatment-sec><tp:treatment-sec sec-type="Key to species (male) of Lacusa from China"><title>Key to species (male) of <italic><tp:taxon-name>Lacusa</tp:taxon-name></italic> from China</title><table-wrap content-type="key" position="anchor" orientation="portrait"><table><tbody><tr><td rowspan="1" colspan="1">1</td><td rowspan="1" colspan="1">Aedeagus stout, its base with 1 spinose process on dorsal side and base laterally without process</td><td rowspan="1" colspan="1">2</td></tr><tr><td rowspan="1" colspan="1">–</td><td rowspan="1" colspan="1">Aedeagus long and curved in the middle, its base without spinose process on dorsal side and each base laterally with 1 process</td><td rowspan="1" colspan="1"><italic><tp:taxon-name>Lacusa fuscofasciata</tp:taxon-name></italic></td></tr><tr><td rowspan="1" colspan="1">2</td><td rowspan="1" colspan="1">Mediolateral of aedeagus with 2 long spinose processes</td><td rowspan="1" colspan="1"><italic><tp:taxon-name>Lacusa producta</tp:taxon-name></italic> sp. n.</td></tr><tr><td rowspan="1" colspan="1">–</td><td rowspan="1" colspan="1">Near base of aedeagus on dorsal side with 2 short spinose processes</td><td rowspan="1" colspan="1"><italic><tp:taxon-name>Lacusa digitata</tp:taxon-name></italic> sp. n.</td></tr></tbody></table></table-wrap></tp:treatment-sec><tp:treatment-sec><!--Section generated to contain objects referenced in tp:taxon-treatment.--><table-wrap id="T1" position="float" orientation="portrait"><label>Table 1.</label><caption><p>Differences among <italic><tp:taxon-name>Lacusa</tp:taxon-name></italic> with <italic><tp:taxon-name>Pitambara</tp:taxon-name></italic> and <italic><tp:taxon-name>Sarebasa</tp:taxon-name></italic>.</p></caption><table><tbody><tr><th rowspan="1" colspan="1"/><th rowspan="1" colspan="1"><italic><tp:taxon-name>Lacusa</tp:taxon-name></italic></th><th rowspan="1" colspan="1"><italic><tp:taxon-name>Pitambara</tp:taxon-name></italic></th><th rowspan="1" colspan="1"><italic><tp:taxon-name>Sarebasa</tp:taxon-name></italic></th></tr><tr><td rowspan="1" colspan="1">1. Body length (from apex of vertex to tip of forewings, male)</td><td rowspan="1" colspan="1">Less than 10 mm</td><td rowspan="1" colspan="1">Less than 10 mm</td><td rowspan="1" colspan="1">More than 10 mm</td></tr><tr><td rowspan="1" colspan="1">2. Length of vertex</td><td rowspan="1" colspan="1">Broader than long</td><td rowspan="1" colspan="1">Longer than broad</td><td rowspan="1" colspan="1">Broader than long</td></tr><tr><td rowspan="1" colspan="1">3. Midian carina on the frons</td><td rowspan="1" colspan="1">Absent</td><td rowspan="1" colspan="1">Present</td><td rowspan="1" colspan="1">Present even if rudimentary</td></tr><tr><td rowspan="1" colspan="1">4. Median anterior margin of pronotum</td><td rowspan="1" colspan="1">Regularly rounded</td><td rowspan="1" colspan="1">Anteriorly protuberant</td><td rowspan="1" colspan="1">Regularly rounded</td></tr><tr><td rowspan="1" colspan="1">5. Fore femur and tibia</td><td rowspan="1" colspan="1">Foliaceous</td><td rowspan="1" colspan="1">Flattened but not foliaceous</td><td rowspan="1" colspan="1">Relatively elongate, but not foliaceously dilated</td></tr><tr><td rowspan="1" colspan="1">6. Hind tibiae with lateral spines (number)</td><td rowspan="1" colspan="1">3</td><td rowspan="1" colspan="1">2</td><td rowspan="1" colspan="1">3</td></tr></tbody></table></table-wrap></tp:treatment-sec><ref-list><ref id="B1"><mixed-citation xmlns:xlink="http://www.w3.org/1999/xlink" xlink:type="simple"><person-group><name name-style="western"><surname>Atkinson</surname><given-names>ET</given-names></name></person-group> (<year>1886</year>) <article-title>Notes on Indian Rhynchota. No. 5.</article-title><source>Journal and Proceedings of the Asiatic Society of Bengal</source><volume>55</volume>: <fpage>12</fpage>-<lpage>83</lpage>.</mixed-citation></ref><ref id="B3"><mixed-citation xmlns:xlink="http://www.w3.org/1999/xlink" xlink:type="simple"><person-group><name name-style="western"><surname>Distant</surname><given-names>WL</given-names></name></person-group> (<year>1906</year>) <source>The fauna of British India, including Ceylon and Burma. Rhynchota 3 (Heteroptera-Homoptera).</source><publisher-name>Taylor &amp; Francis</publisher-name>, <publisher-loc>London</publisher-loc>, <lpage>503</lpage> pp.</mixed-citation></ref><ref id="B8"><mixed-citation xmlns:xlink="http://www.w3.org/1999/xlink" xlink:type="simple"><person-group><name name-style="western"><surname>Muir</surname><given-names>FAG</given-names></name></person-group> (<year>1930</year>) <article-title>On the classification of the Fulgoroidea.</article-title><source>Annals and Magazine of Natural History</source> (<series>Ser.10</series>) <volume>6</volume>: <fpage>461</fpage>–<lpage>478</lpage>.</mixed-citation></ref><ref id="B2"><mixed-citation xmlns:xlink="http://www.w3.org/1999/xlink" xlink:type="simple"><person-group><name name-style="western"><surname>Chou</surname><given-names>I</given-names></name><name name-style="western"><surname>Lu</surname><given-names>JS</given-names></name><name name-style="western"><surname>Huang</surname><given-names>J</given-names></name><name name-style="western"><surname>Wang</surname><given-names>SZ</given-names></name></person-group> (<year>1985</year>) <source>Homoptera: Fulgoroidea</source>. <publisher-name>Science Press</publisher-name>, <publisher-loc>Beijing, China</publisher-loc>, <lpage>152</lpage> pp. <comment>[In Chinese with English summary]</comment></mixed-citation></ref><ref id="B6"><mixed-citation xmlns:xlink="http://www.w3.org/1999/xlink" xlink:type="simple"><person-group><name name-style="western"><surname>Liang</surname><given-names>AP</given-names></name></person-group> (<year>2000</year>) <article-title>Oriental Lophopidae: new taxa and taxonomic changes (Insecta: Hemiptera: Fulgoroidea).</article-title><source>Reichenbachia</source><volume>33</volume>: <fpage>281</fpage>-<lpage>311</lpage>.</mixed-citation></ref></ref-list></tp:taxon-treatment>
