# Supplementary material for: Taxonomic study of the planthopper genus Lacusa Stål, 1862 (Hemiptera, Fulgoromorpha, Lophopidae)
Source: Zookeys. 2014 Apr 28;(405):139–48. doi: 10.3897/zookeys.405.6981 (PMC4023271; doi:10.3897/zookeys.405.6981)
Supplement: XML Treatment for Lacusa fuscofasciata [file zookeys.405.6981-treatment2.xml]

<!DOCTYPE tp:taxon-treatment
  PUBLIC "-//TaxonX//DTD Taxonomic Treatment Publishing DTD v0 20100105//EN" "tax-treatment-NSO.dtd">
<tp:taxon-treatment xmlns:tp="http://www.plazi.org/taxpub"><tp:treatment-meta><mixed-citation publication-type="journal"><person-group><name><surname>Xing</surname><given-names>Jichun</given-names></name><name><surname>Chen</surname><given-names>Xiangsheng</given-names></name></person-group><article-title>Taxonomic study of the planthopper genus <italic>Lacusa</italic> Stål, 1862 (Hemiptera, Fulgoromorpha, Lophopidae)</article-title><source>Zookeys</source><day>28</day><month>4</month><year>2014</year><volume>2014</volume><issue>405</issue><fpage>139</fpage><lpage>148</lpage><pub-id pub-id-type="doi">10.3897/zookeys.405.6981</pub-id></mixed-citation></tp:treatment-meta><tp:nomenclature><tp:taxon-name>
                        <tp:taxon-name-part taxon-name-part-type="genus">Lacusa</tp:taxon-name-part>
                        <tp:taxon-name-part taxon-name-part-type="species">fuscofasciata</tp:taxon-name-part>
                        <object-id xmlns:xlink="http://www.w3.org/1999/xlink" xlink:type="simple">http://species-id.net/wiki/Lacusa_fuscofasciata</object-id>
                    </tp:taxon-name><tp:taxon-authority>(Stål, 1854)</tp:taxon-authority><xref ref-type="fig" rid="F1">Figs 1–10</xref><tp:nomenclature-citation-list><tp:nomenclature-citation><tp:taxon-name>Elasmoscelis fuscofasciata</tp:taxon-name><comment> Stål, 1854: 248.</comment></tp:nomenclature-citation><tp:nomenclature-citation><tp:taxon-name>Cixius eminens</tp:taxon-name><comment> Walker, 1858: 42 (synonymized by <xref ref-type="bibr" rid="B1">Atkinson 1886</xref>: 42).</comment></tp:nomenclature-citation><tp:nomenclature-citation><tp:taxon-name>Lacusa fuscofasciata</tp:taxon-name><comment> (Stål, 1854), comb. n. by Stål, 1862: 309; <xref ref-type="bibr" rid="B1">Atkinson 1886</xref>: 42; <xref ref-type="bibr" rid="B3">Distant 1906</xref>: 324, Fig. 159; <xref ref-type="bibr" rid="B7">Melichar 1915</xref>: 355; <xref ref-type="bibr" rid="B6">Liang 2000</xref>: 287, Figs 10, 18–22.</comment></tp:nomenclature-citation><tp:nomenclature-citation><tp:taxon-name>Lacusa yunnanensis</tp:taxon-name><comment> Chou &amp; Huang (in Chou et al.) 1985: 128, 137-138, Fig. 119 (synonymized by <xref ref-type="bibr" rid="B5">Liang 1996</xref>: 147).</comment></tp:nomenclature-citation></tp:nomenclature-citation-list></tp:nomenclature><tp:treatment-sec sec-type="Material examined"><title>Material examined.</title><p>1♂, China: <bold>Guizhou</bold> Province, Jiangkou County, Fanjingshan National Natural Reserve, 24 September 2011, coll. Weibin Zheng (GUGC); 26♂♂14♀♀, China: <bold>Guizhou</bold> Province, Wangmo County, 19 August 2012, coll. Zhimin Chang, Weibin Zheng, Jiankun Long and Weicheng Yang (GUGC); 4♂♂1♀, China: <bold>Guizhou</bold> Province, Ceheng County, 25 August 2012, coll. Zhimin Chang, Weibin Zheng and Jiankun Long (GUGC); 2♂♂, China: <bold>Guizhou</bold> Province, Luodian County, 16 May 2013, coll. Jiankun Long (GUGC); 6♂♂6♀♀, China: <bold>Hainan</bold> Province, Jianfengling National Natural Reserve, 9 April 2013, coll. Jiankun Long, Jichun Xing and Yubo Zhang (GUGC); 1♂, China: <bold>Yunnan</bold> Province, Ruili City, Nongdao, 15 July 2013, coll. Haiyan Sun (GUGC).</p></tp:treatment-sec><tp:treatment-sec sec-type="Distribution"><title>Distribution.</title><p>China (Yunnan, Guizhou, Guangdong, Hainan), India, Nepal, Burma, Thailand.</p></tp:treatment-sec><tp:treatment-sec sec-type="Note"><title>Note.</title><p>Chou &amp; Huang (in <xref ref-type="bibr" rid="B2">Chou et al. 1985</xref>) described a new species <italic><tp:taxon-name>Lacusa yunnanensis</tp:taxon-name></italic> from Menglun, Xishuangbanna, Yunnan Province, China, based on one female specimen, and they noted that <italic><tp:taxon-name>Lacusa yunnanensis</tp:taxon-name></italic> was closely related to <italic><tp:taxon-name>Lacusa fuscofasciata</tp:taxon-name></italic>, but that it could be distinguished from it by the fuscous transverse band near outer margin on forewing branched and the fuscous meso- and metathorax. Later, <xref ref-type="bibr" rid="B5">Liang (1996)</xref> proposed <italic><tp:taxon-name>Lacusa yunnanensis</tp:taxon-name></italic> as a junior synonym of <italic><tp:taxon-name>Lacusa fuscofasciata</tp:taxon-name></italic> based on examination of specimens from Yunnan, Guizhou, Guangdong and Hainan Provinces in China.</p><p>Body length (from apex of vertex to tip of forewings) of male specimen from Guizhou and Hainan Provinces, relatively small about 6.9 mm, but male specimen from Yunnan Province relatively larger about 8.0 mm.</p><fig id="F1" position="float" orientation="portrait"><label>Figures 1–10.</label><caption><p><italic><tp:taxon-name>Lacusa fuscofasciata</tp:taxon-name></italic> (Stål, 1854). <bold>1</bold> Male habitus, dorsal view <bold>2</bold> Male habitus, lateral view <bold>3</bold> Male, head and thorax, dorsal view <bold>4</bold> Male, frons and clypeus <bold>5</bold> Male, head and thorax, lateral view <bold>6</bold> Male genitalia, lateral view <bold>7</bold> Apex of anal tube, caudal view <bold>8</bold> Left genital style, caudal view <bold>9</bold> Aedeagus, lateral view <bold>10</bold> Aedeagus, caudal view. Scale bars: <bold>6–10</bold> = 0.20 mm.</p></caption><graphic xmlns:xlink="http://www.w3.org/1999/xlink" xlink:href="zookeys-405-139-g001.jpg" position="float" orientation="portrait" xlink:type="simple"/></fig><!--PageBreak--><!--PageBreak--><!--PageBreak--></tp:treatment-sec><ref-list><ref id="B1"><mixed-citation xmlns:xlink="http://www.w3.org/1999/xlink" xlink:type="simple"><person-group><name name-style="western"><surname>Atkinson</surname><given-names>ET</given-names></name></person-group> (<year>1886</year>) <article-title>Notes on Indian Rhynchota. No. 5.</article-title><source>Journal and Proceedings of the Asiatic Society of Bengal</source><volume>55</volume>: <fpage>12</fpage>-<lpage>83</lpage>.</mixed-citation></ref><ref id="B3"><mixed-citation xmlns:xlink="http://www.w3.org/1999/xlink" xlink:type="simple"><person-group><name name-style="western"><surname>Distant</surname><given-names>WL</given-names></name></person-group> (<year>1906</year>) <source>The fauna of British India, including Ceylon and Burma. Rhynchota 3 (Heteroptera-Homoptera).</source><publisher-name>Taylor &amp; Francis</publisher-name>, <publisher-loc>London</publisher-loc>, <lpage>503</lpage> pp.</mixed-citation></ref><ref id="B7"><mixed-citation xmlns:xlink="http://www.w3.org/1999/xlink" xlink:type="simple"><person-group><name name-style="western"><surname>Melichar</surname><given-names>L</given-names></name></person-group> (<year>1915</year>) <article-title>Monographie der Lophopinen.</article-title><source>Annales Historico Naturales Mu- sei Nationalis Hungarici</source><volume>13</volume>: <fpage>337</fpage>-<lpage>384</lpage>.</mixed-citation></ref><ref id="B6"><mixed-citation xmlns:xlink="http://www.w3.org/1999/xlink" xlink:type="simple"><person-group><name name-style="western"><surname>Liang</surname><given-names>AP</given-names></name></person-group> (<year>2000</year>) <article-title>Oriental Lophopidae: new taxa and taxonomic changes (Insecta: Hemiptera: Fulgoroidea).</article-title><source>Reichenbachia</source><volume>33</volume>: <fpage>281</fpage>-<lpage>311</lpage>.</mixed-citation></ref><ref id="B5"><mixed-citation xmlns:xlink="http://www.w3.org/1999/xlink" xlink:type="simple"><person-group><name name-style="western"><surname>Liang</surname><given-names>AP</given-names></name></person-group> (<year>1996</year>) <article-title>Taxonomic changes in Chinese Lophopidae with a check list of Chinese species (Homoptera: Fulgoroidea).</article-title><source>Pan-Pacific Entomologist</source><volume>72</volume>: <fpage>145</fpage>-<lpage>151</lpage>.</mixed-citation></ref><ref id="B2"><mixed-citation xmlns:xlink="http://www.w3.org/1999/xlink" xlink:type="simple"><person-group><name name-style="western"><surname>Chou</surname><given-names>I</given-names></name><name name-style="western"><surname>Lu</surname><given-names>JS</given-names></name><name name-style="western"><surname>Huang</surname><given-names>J</given-names></name><name name-style="western"><surname>Wang</surname><given-names>SZ</given-names></name></person-group> (<year>1985</year>) <source>Homoptera: Fulgoroidea</source>. <publisher-name>Science Press</publisher-name>, <publisher-loc>Beijing, China</publisher-loc>, <lpage>152</lpage> pp. <comment>[In Chinese with English summary]</comment></mixed-citation></ref></ref-list></tp:taxon-treatment>
