# Supplementary material for: Taxonomic study of the planthopper genus Lacusa Stål, 1862 (Hemiptera, Fulgoromorpha, Lophopidae)
Source: Zookeys. 2014 Apr 28;(405):139–48. doi: 10.3897/zookeys.405.6981 (PMC4023271; doi:10.3897/zookeys.405.6981)
Supplement: XML Treatment for Lacusa digitata [file zookeys.405.6981-treatment3.xml]

<!DOCTYPE tp:taxon-treatment
  PUBLIC "-//TaxonX//DTD Taxonomic Treatment Publishing DTD v0 20100105//EN" "tax-treatment-NSO.dtd">
<tp:taxon-treatment xmlns:tp="http://www.plazi.org/taxpub"><tp:treatment-meta><mixed-citation publication-type="journal"><person-group><name><surname>Xing</surname><given-names>Jichun</given-names></name><name><surname>Chen</surname><given-names>Xiangsheng</given-names></name></person-group><article-title>Taxonomic study of the planthopper genus <italic>Lacusa</italic> Stål, 1862 (Hemiptera, Fulgoromorpha, Lophopidae)</article-title><source>Zookeys</source><day>28</day><month>4</month><year>2014</year><volume>2014</volume><issue>405</issue><fpage>139</fpage><lpage>148</lpage><pub-id pub-id-type="doi">10.3897/zookeys.405.6981</pub-id></mixed-citation></tp:treatment-meta><tp:nomenclature><tp:taxon-name>
                        <tp:taxon-name-part taxon-name-part-type="genus">Lacusa</tp:taxon-name-part>
                        <tp:taxon-name-part taxon-name-part-type="species">digitata</tp:taxon-name-part>
                        <object-id xmlns:xlink="http://www.w3.org/1999/xlink" content-type="zoobank" xlink:type="simple">http://zoobank.org/9CAB07EA-9508-458D-836B-A312AEC90CA1</object-id>
                        <object-id xmlns:xlink="http://www.w3.org/1999/xlink" xlink:type="simple">http://species-id.net/wiki/Lacusa_digitata</object-id>
                    </tp:taxon-name><tp:taxon-authority>Xing &amp; Chen</tp:taxon-authority><tp:taxon-status xmlns:xlink="http://www.w3.org/1999/xlink" xlink:type="simple">sp. n.</tp:taxon-status><xref ref-type="fig" rid="F2">Figs 11–22</xref></tp:nomenclature><tp:treatment-sec sec-type="Description"><title>Description.</title><p>Body length (from apex of vertex to tip of forewings): male 8.5–8.7 mm (n=2).</p><p>Color pattern of anterior dorsum and face as in <xref ref-type="fig" rid="F2">Figs 11–15</xref>. Pronotum and mesonotum yellowish brown. Tegula yellowish. Ocelli red. Apical margin of forewings maculately piceous. External features as in generic description.</p><p><italic>Male genitalia</italic>. Pygofer short, upper 1/3 very narrow in lateral view, dorsal margin strongly concave (<xref ref-type="fig" rid="F2">Fig. 19</xref>). Anal tube in dorsal view with ratio length to maximum width 3.0 (<xref ref-type="fig" rid="F2">Fig. 20</xref>). Genital styles long, apex approximately round in lateral view, dorsolateral with a finger-like process near posterior margin (<xref ref-type="fig" rid="F2">Fig. 19</xref>). Aedeagus with 2 dorsally directed, spinose processes, dorsally directed at medioventral margin, and exceed the end of aedeagal shaft; near base of aedeagus on dorsal side of aedeagus with 2 short spinose processes; base of aedeagus on dorsal side with 1 short spinose process (<xref ref-type="fig" rid="F2">Figs 21</xref>, <xref ref-type="fig" rid="F2">22</xref>).</p><fig id="F2" position="float" orientation="portrait"><label>Figures 11–22.</label><caption><p><italic><tp:taxon-name>Lacusa digitata</tp:taxon-name></italic> sp. n. <bold>11</bold> Male habitus, dorsal view <bold>12</bold> Male habitus, lateral view <bold>13</bold> Male, head and thorax, dorsal view <bold>14</bold> Male, frons and clypeus <bold>15</bold> Male, head and thorax, lateral view <bold>16</bold> Left fore femur and tibia, dorsal view <bold>17</bold> Left hind tibiae and lateral spines, and tarsomere, dorsal view <bold>18</bold> Apex of left hind tibiae and tarsomere, dorsal view <bold>19</bold> Male genitalia, lateral view <bold>20</bold> Anal tube, dorsal view <bold>21</bold> Aedeagus, lateral view <bold>22</bold> Aedeagus, caudal view. Scale bars: <bold>19–22</bold> = 0.20 mm.</p></caption><graphic xmlns:xlink="http://www.w3.org/1999/xlink" xlink:href="zookeys-405-139-g002.jpg" position="float" orientation="portrait" xlink:type="simple"/></fig></tp:treatment-sec><tp:treatment-sec sec-type="Type material"><title>Type material.</title><p>Holotype: ♂, China: <bold>Yunnan</bold> Province, Ruili City, Mengla County, Moli, 5 June 2011, coll. Jiankun Long (GUGC); paratypes: 1♂, <bold>Yunnan</bold> Province, Lianghe County, Mengyang, 27 July 2013, coll. Zhihua Fan (GUGC).</p></tp:treatment-sec><tp:treatment-sec sec-type="Diagnosis"><title>Diagnosis.</title><p>This species is similar to <italic><tp:taxon-name>Lacusa fuscofasciata</tp:taxon-name></italic> (Stål, 1854) but can be distinguished by the base of aedeagus on dorsal side with one spinose process, near base of aedeagus on dorsal side with two short spinose processes, the anal tube relatively short, and the genital styles much more long.</p></tp:treatment-sec><tp:treatment-sec sec-type="Etymology"><title>Etymology.</title><p>The species name is derived from the Latin word “<italic>digitata</italic>”, indicating that the genital style dorsolateral with a finger-like process near posterior margin.</p></tp:treatment-sec></tp:taxon-treatment>
