# Supplementary material for: Taxonomic study of the planthopper genus Lacusa Stål, 1862 (Hemiptera, Fulgoromorpha, Lophopidae)
Source: Zookeys. 2014 Apr 28;(405):139–48. doi: 10.3897/zookeys.405.6981 (PMC4023271; doi:10.3897/zookeys.405.6981)
Supplement: XML Treatment for Lacusa producta [file zookeys.405.6981-treatment4.xml]

<!DOCTYPE tp:taxon-treatment
  PUBLIC "-//TaxonX//DTD Taxonomic Treatment Publishing DTD v0 20100105//EN" "tax-treatment-NSO.dtd">
<tp:taxon-treatment xmlns:tp="http://www.plazi.org/taxpub"><tp:treatment-meta><mixed-citation publication-type="journal"><person-group><name><surname>Xing</surname><given-names>Jichun</given-names></name><name><surname>Chen</surname><given-names>Xiangsheng</given-names></name></person-group><article-title>Taxonomic study of the planthopper genus <italic>Lacusa</italic> Stål, 1862 (Hemiptera, Fulgoromorpha, Lophopidae)</article-title><source>Zookeys</source><day>28</day><month>4</month><year>2014</year><volume>2014</volume><issue>405</issue><fpage>139</fpage><lpage>148</lpage><pub-id pub-id-type="doi">10.3897/zookeys.405.6981</pub-id></mixed-citation></tp:treatment-meta><tp:nomenclature><tp:taxon-name>
                        <tp:taxon-name-part taxon-name-part-type="genus">Lacusa</tp:taxon-name-part>
                        <tp:taxon-name-part taxon-name-part-type="species">producta</tp:taxon-name-part>
                        <object-id xmlns:xlink="http://www.w3.org/1999/xlink" content-type="zoobank" xlink:type="simple">http://zoobank.org/D770CD3E-2AC6-4C93-9A7D-AF6AEE307EA4</object-id>
                        <object-id xmlns:xlink="http://www.w3.org/1999/xlink" xlink:type="simple">http://species-id.net/wiki/Lacusa_producta</object-id>
                    </tp:taxon-name><tp:taxon-authority>Xing &amp; Chen</tp:taxon-authority><tp:taxon-status xmlns:xlink="http://www.w3.org/1999/xlink" xlink:type="simple">sp. n.</tp:taxon-status><xref ref-type="fig" rid="F3">Figs 23–31</xref></tp:nomenclature><tp:treatment-sec sec-type="Description"><title>Description.</title><p>Body length (from apex of vertex to tip of forewings): male 9.2–9.3 mm (n=3).</p><p>Color pattern of anterior dorsum and face as in <xref ref-type="fig" rid="F3">Figs 23–27</xref>. General appearance as in <italic><tp:taxon-name>Lacusa digitata</tp:taxon-name></italic> sp. n., but the body much larger.</p><fig id="F3" position="float" orientation="portrait"><label>Figures 23–31.</label><caption><p><italic><tp:taxon-name>Lacusa producta</tp:taxon-name></italic> sp. n. <bold>23</bold> Male habitus, dorsal view <bold>24</bold> Male habitus, lateral view <bold>25</bold> Male, head and thorax, dorsal view <bold>26</bold> Male, frons and clypeus <bold>27</bold> Male, head and thorax, lateral view <bold>28</bold> Male genitalia, lateral view <bold>29</bold> Anal tube, dorsal view <bold>30</bold> Aedeagus, lateral view <bold>31</bold> Aedeagus, caudal view. Scale bars: <bold>28–31</bold> = 0.20 mm.</p></caption><graphic xmlns:xlink="http://www.w3.org/1999/xlink" xlink:href="zookeys-405-139-g003.jpg" position="float" orientation="portrait" xlink:type="simple"/></fig><p><italic>Male genitalia</italic>. Pygofer short, upper 1/3 very narrow in lateral view, dorsal margin strongly concave, posterior margin angle producted near the middle; (<xref ref-type="fig" rid="F3">Fig. 28</xref>). Anal tube in dorsal view with ratio length to maximum width 4.1 (<xref ref-type="fig" rid="F3">Fig. 29</xref>). Genital styles long, apex approximately round in lateral view, dorsolateral with a small hook process near posterior margin (<xref ref-type="fig" rid="F3">Fig. 28</xref>). Aedeagus with 2 dorsally directed, spinose processes, dorsally directed at medioventral margin, and exceed the end of aedeagal shaft; mediolateral of aedeagus with 2 long spinose processes; base of aedeagus on dorsal side with 1 spinose process (<xref ref-type="fig" rid="F3">Figs 30</xref>, <xref ref-type="fig" rid="F3">31</xref>).</p><!--PageBreak--><!--PageBreak--></tp:treatment-sec><tp:treatment-sec sec-type="Type material"><title>Type material.</title><p>Holotype: ♂, China: <bold>Yunnan</bold> Province, Xishuangbanna, Mengla County, Mohan, 25 July 2013, coll. Jichun Xing (GUGC); paratypes: 2♂♂, <bold>Yunnan</bold> Province, Xishuangbanna, Mengla County, Mohan, 25 July 2013, coll. Yuan Liu and Yangyang Liu (GUGC).</p></tp:treatment-sec><tp:treatment-sec sec-type="Diagnosis"><title>Diagnosis.</title><p>This species is similar to <italic><tp:taxon-name>Lacusa digitata</tp:taxon-name></italic> sp. n. but can be distinguished by the mediolateral of aedeagus with two long spinose processes, genital style dorsolaterally with a small hook process near posterior margin, the anal tube relatively long.</p></tp:treatment-sec><tp:treatment-sec sec-type="Etymology"><title>Etymology.</title><p>The species name is derived from the Latin word “<italic>producta</italic>”, indicating that the mediolateral of aedeagus with two long spinose processes.</p></tp:treatment-sec></tp:taxon-treatment>
